# Supplementary material for: Clinical Outcomes in Patients Aged 80 Years or Older Receiving Non-Invasive Respiratory Support for Hypoxemic Acute Respiratory Failure Consequent to COVID-19
Source: J Clin Med. 2022 Mar 2;11(5):1372. doi: 10.3390/jcm11051372 (PMC8911338; doi:10.3390/jcm11051372)
Supplement: Supplementary file 1 [file jcm-11-01372-s001.zip]

Archive with 1 entries (1 files):
- jcm-1612786-supplementary.pdf
